# Supplementary material for: Induction of targeted, heritable mutations in barley and Brassica oleracea using RNA-guided Cas9 nuclease
Source: Genome Biol. 2015 Nov 30;16:258. doi: 10.1186/s13059-015-0826-7 (PMC4663725; doi:10.1186/s13059-015-0826-7)
Supplement: Additional file 3: — Primers and probes used in this study. (XLSX 12 kb) [file 13059_2015_826_MOESM3_ESM.xlsx]

## Sheet: Additional File 1
Additional File 3: Primers and probes used in this study
	Purpose	Primer Name	Primer (probe) Sequence (5'-3')
	Brassica Indel/deletion screening	BolCGA4a_F1	TGAGCTCCCTGATTCTTACACA
		BolCGA4a_R1	TCAGGTCAATGAGAGGGATGT
		BolCGA4a_F2	TCTTTTTCAGCTACCTGTCCA
		BolCGA4a_R2	CCAAAGTTTACGGAAGTC
	Barley indel screeningin T0	HvPM19-1F	CTCGTCTTCGCCATCCTT
		HvPM19-1R	CGGATACCCACCATTGTTATT
		HvPM19-3F	CTCAGCAGTGAGTGGCAGAC
		HvPM19-3R	CTGTCGCCGaGCCAGGT
	Genomic sequences in barley Golden Promise and Brassica oleracea DH1012
	Screen for indels in T1 and T2 lines
		BolCGA4a_F3	GACTCTCCGACTCTTCCATAATT
		BolCGA4a_R3	TGACATGGCAAATTTTCGGTTTCT
		BolCGA4b_F1	CAACAGAAGGAAATGGCGGGACCTCC
		BolCGA4b_R1	CATGGCCGTCTTTAGCATATG
		HvPM19-1_F2	CATCTCCATCTCCATCTGAC
		HvPM19-1_R2	ACTCTTCTGCTCTCTAACCGTA
		HvPM19-3_F2	CTCAGCAGTGAGTGGCAGAC
		HvPM19-3_R2	GACACCGTACGTGACACACA
		HvPM19-4_F1	CAATCGAGCGAGTGACACC
		HvPM19-4_R1	ACTAGCACAGTACAATTTATTATCCA
	T-DNA detection in T1 and T2 lines
	Brassica	Nptii_F1	AAGATGGATTGCACGCAGGTT
		Nptii_R1	AGAGCAGCCGATTGTCTGTTG
	barley	HptII_F1	AGGCTCTCGATGAGCTGATGCTTT
		HptII_R1	AGCTGCATCATCGAAATTGCCGTC
	Primers and probes used for T-DNA copy number determination in barley
		HptII_F	GGATTTCGGCTCCAACAATG
		HptII_R	TATTGGGAATCCCCGAACATC
		HptII Probe	FAM-CAGCGGTCATTGACTGGAGCGAGG- TAMRA
		CO2_F	TGCTAACCGTGTGGCATCAC
		CO2_R	GGTACATAGTGCTGCTGCATCTG
		CO2 Probe	VIC-CATGAGCGTGTGCGTGTCTGCG-TAMRA
	Primers used for amplifiaction of barley HvPM19-2
	The forward and reverse primers were used in all four possible pairwise combinations	HvPM19-2_F1	TCGACCAAATCCAATCCAGT
		HvPM19-2_R1	ACCAGCATGGTTGCCAAA
		HvPM19-2_F2	CTCATCCAGAAATCATCATTCG
		HvPM19-2_R2	CCGGATATCCACCACCAG
	Primers and probes used for T-DNA copy number determination in Brassica oleracea
		NptII_F1	GTGGAGAGGCTATTCGGCTAT
		NptII_R1	TCGGTCTTGACAAAAAGAACC
		GL2_F1	TGGACAAGACATGAGGGTTTC
		GL2_R1	AACAGGTAACCAGAGGGAGGA
		NptII probe	HEX-CTGCTCTGATGCCGCCGTGTT-BHQ1
		GL2 probe	FAM-AGCCTACCGGAGTCATAGTTTGCGCTT-BHQ1
