# Supplementary material for: Induction of targeted, heritable mutations in barley and Brassica oleracea using RNA-guided Cas9 nuclease
Source: Genome Biol. 2015 Nov 30;16:258. doi: 10.1186/s13059-015-0826-7 (PMC4663725; doi:10.1186/s13059-015-0826-7)
Supplement: Additional file 5: — Genbank files (.gb) of the 14 plasmids submitted to AddGene. (ZIP 41 kb) [file 13059_2015_826_MOESM5_ESM.zip]

Archive with 14 entries (14 files):
- pICSL11055.gb
- pICSL11056.gb
- pICSL11057.gb
- pICSL11058.gb
- pICSL11059.gb
- pICSL11060.gb
- pICSL11061.gb
- pICSL11062.gb
- pICSL12006.gb
- pICSL12009.gb
- pICSL80036.gb
- pICSL80037.gb
- pICSL90002.gb
- pICSL90003.gb
