# Supplementary material for: Induction of targeted, heritable mutations in barley and Brassica oleracea using RNA-guided Cas9 nuclease
Source: Genome Biol. 2015 Nov 30;16:258. doi: 10.1186/s13059-015-0826-7 (PMC4663725; doi:10.1186/s13059-015-0826-7)
Supplement: Additional file 5: — Genbank files (.gb) of the 14 plasmids submitted to AddGene. (ZIP 41 kb) [file 13059_2015_826_MOESM5_ESM.zip › pICSL11058.gb]

LOCUS       pICSL11058      4875 bp    DNA     circular UNA 15-JUL-2015
COMMENT     This file is created by Vector NTI
            http://www.invitrogen.com/
FEATURES             Location/Qualifiers
     Promoter        1..367
                     /vntifkey="29"
                     /label="Promoter, U6 (Triticum aestivum)"
     Misc._feature   367..386
                     /label="Target sequence HvPM19-3"
     non-coding_RNA  387..469
                     /vntifkey="21"
                     /label=sgRNA
     Misc._feature   complement(535..662)
                     /vntifkey="21"
                     /label="RB short"
                     /note="Unknown feature type:Misc._feature"
     Origin          complement(686..2167)
                     /vntifkey="21"
                     /label=RK2
                     /note="Unknown feature type:Origin"
     Origin          2178..2967
                     /vntifkey="21"
                     /label="pUC Ori"
                     /note="Unknown feature type:Origin"
     CDS             complement(2975..3832)
                     /vntifkey="4"
                     /label=AmpR
     origin          complement(4030..4647)
                     /vntifkey="21"
                     /label=OriV
                     /note="Unknown feature type:origin"
     Misc._feature   4677..4824
                     /vntifkey="21"
                     /label=LB
                     /note="Unknown feature type:Misc._feature"
ORIGIN
        1 GGAGGACCAA GCCCGTTATT CTGACAGTTC TGGTGCTCAA CACATTTATA TTTATCAAGG
       61 AGCACATTGT TACTCACTGC TAGGAGGGAA TCGAACTAGG AATATTGATC AGAGGAACTA
      121 CGAGAGAGCT GAAGATAACT GCCCTCTAGC TCTCACTGAT CTGGGTCGCA TAGTGAGATG
      181 CAGCCCACGT GAGTTCAGCA ACGGTCTAGC GCTGGGCTTT TAGGCCCGCA TGATCGGGCT
      241 TTTGTCGGGT GGTCGACGTG TTCACGATTG GGGAGAGCAA CGCAGCAGTT CCTCTTAGTT
      301 TAGTCCCACC TCGCCTGTCC AGCAGAGTTC TGACCGGTTT ATAAACTCGC TTGCTGCATC
      361 AGACTTGGCT GGCGTTGGTC GTAACAGTTT TAGAGCTAGA AATAGCAAGT TAAAATAAGG
      421 CTAGTCCGTT ATCAACTTGA AAAAGTGGCA CCGAGTCGGT GCTTTTTTTC TAGACCCAGC
      481 TTTCTTGTAC AAAGTTGGCA TTACGCTTTA CTTGTCTTCT GCACGAAGTG GTTTAAACTA
      541 TCAGTGTTTG ACAGGATATA TTGGCGGGTA AACCTAAGAG AAAAGAGCGT TTATTAGAAT
      601 AATCGGATAT TTAAAAGGGC GTGAAAAGGT TTATCCGTTC GTCCATTTGT ATGTGCATGC
      661 CAACCACAGG GTTCCCCAGA TCAGGCGCTG GCTGCTGAAC CCCCAGCCGG AACTGACCCC
      721 ACAAGGCCCT AGCGTTTGCA ATGCACCAGG TCATCATTGA CCCAGGCGTG TTCCACCAGG
      781 CCGCTGCCTC GCAACTCTTC GCAGGCTTCG CCGACCTGCT CGCGCCACTT CTTCACGCGG
      841 GTGGAATCCG ATCCGCACAT GAGGCGGAAG GTTTCCAGCT TGAGCGGGTA CGGCTCCCGG
      901 TGCGAGCTGA AATAGTCGAA CATCCGTCGG GCCGTCGGCG ACAGCTTGCG GTACTTCTCC
      961 CATATGAATT TCGTGTAGTG GTCGCCAGCA AACAGCACGA CGATTTCCTC GTCGATCAGG
     1021 ACCTGGCAAC GGGACGTTTT CTTGCCACGG TCCAGGACGC GGAAGCGGTG CAGCAGCGAC
     1081 ACCGATTCCA GGTGCCCAAC GCGGTCGGAC GTGAAGCCCA TCGCCGTCGC CTGTAGGCGC
     1141 GACAGGCATT CCTCGGCCTT CGTGTAATAC CGGCCATTGA TCGACCAGCC CAGGTCCTGG
     1201 CAAAGCTCGT AGAACGTGAA GGTGATCGGC TCGCCGATAG GGGTGCGCTT CGCGTACTCC
     1261 AACACCTGCT GCCACACCAG TTCGTCATCG TCGGCCCGCA GCTCGACGCC GGTGTAGGTG
     1321 ATCTTCACGT CCTTGTTGAC GTGGAAAATG ACCTTGTTTT GCAGCGCCTC GCGCGGGATT
     1381 TTCTTGTTGC GCGTGGTGAA CAGGGCAGAG CGGGCCGTGT CGTTTGGCAT CGCTCGCATC
     1441 GTGTCCGGCC ACGGCGCAAT ATCGAACAAG GAAAGCTGCA TTTCCTTGAT CTGCTGCTTC
     1501 GTGTGTTTCA GCAACGCGGC CTGCTTGGCC TCGCTGACCT GTTTTGCCAG GTCCTCGCCG
     1561 GCGGTTTTTC GCTTCTTGGT CGTCATAGTT CCTCGCGTGT CGATGGTCAT CGACTTCGCC
     1621 AAACCTGCCG CCTCCTGTTC AAGACGACGC GAACGCTCCA CGGCGGCCGA TGGCGCGGGC
     1681 AGGGCAGGGG GAGCCAGTTG CACGCTGTCG CGCTCGATCT TGGCCGTAGC TTGCTGGACC
     1741 ATCGAGCCGA CGGACTGGAA GGTTTCGCGG GGCGCACGCA TGACGGTGCG GCTTGCGATG
     1801 GTTTCGGCAT CCTCGGCGGA AAACCCCGCG TCGATCAGTT CTTGCCTGTA TGCCTTCCGG
     1861 TCAAACGTCC GATTCATTCA CCCTCCTTGC GGGATTGCCC CGACTCACGC CGGGGCAATG
     1921 TGCCCTTATT CCTGATTTGA CCCGCCTGGT GCCTTGGTGT CCAGATAATC CACCTTATCG
     1981 GCAATGAAGT CGGTCCCGTA GACCGTCTGG CCGTCCTTCT CGTACTTGGT ATTCCGAATC
     2041 TTGCCCTGCA CGAATACCAG CGACCCCTTG CCCAAATACT TGCCGTGGGC CTCGGCCTGA
     2101 GAGCCAAAAC ACTTGATGCG GAAGAAGTCG GTGCGCTCCT GCTTGTCGCC GGCATCGTTG
     2161 CGCCACATCT AGGATCTGCC AGGAACCGTA AAAAGGCCGC GTTGCTGGCG TTTTTCCATA
     2221 GGCTCCGCCC CCCTGACGAG CATCACAAAA ATCGACGCTC AAGTCAGAGG TGGCGAAACC
     2281 CGACAGGACT ATAAAGATAC CAGGCGTTTC CCCCTGGAAG CTCCCTCGTG CGCTCTCCTG
     2341 TTCCGACCCT GCCGCTTACC GGATACCTGT CCGCCTTTCT CCCTTCGGGA AGCGTGGCGC
     2401 TTTCTCATAG CTCACGCTGT AGGTATCTCA GTTCGGTGTA GGTCGTTCGC TCCAAGCTGG
     2461 GCTGTGTGCA CGAACCCCCC GTTCAGCCCG ACCGCTGCGC CTTATCCGGT AACTATCGTC
     2521 TTGAGTCCAA CCCGGTAAGA CACGACTTAT CGCCACTGGC AGCAGCCACT GGTAACAGGA
     2581 TTAGCAGAGC GAGGTATGTA GGCGGTGCTA CAGAGTTCTT GAAGTGGTGG CCTAACTACG
     2641 GCTACACTAG AAGAACAGTA TTTGGTATCT GCGCTCTGCT GAAGCCAGTT ACCTTCGGAA
     2701 AAAGAGTTGG TAGCTCTTGA TCCGGCAAAC AAACCACCGC TGGTAGCGGT GGTTTTTTTG
     2761 TTTGCAAGCA GCAGATTACG CGCAGAAAAA AAGGATCTCA AGAAGATCCT TTGATCTTTT
     2821 CTACGGGGTC TGACGCTCAG TGGAACGAAA ACTCACGTTA AGGGATTTTG GTCATGAGAT
     2881 TATCAAAAAG GATCTTCACC TAGATCCTTT TAAATTAAAA ATGAAGTTTT AAATCAATCT
     2941 AAAGTATATA TGAGTAAACT TGGTCTGACA GTTACCAATG CTTAATCAGT GAGGCACCTA
     3001 TCTCAGCGAT CTGTCTATTT CGTTCATCCA TAGTTGCCTG ACTCCCCGTC GTGTAGATAA
     3061 CTACGATACG GGAGGGCTTA CCATCTGGCC CCAGTGCTGC AATGATACCG CGAGAACCAC
     3121 GCTCACCGGC TCCAGATTTA TCAGCAATAA ACCAGCCAGC CGGAAGGGCC GAGCGCAGAA
     3181 GTGGTCCTGC AACTTTATCC GCCTCCATCC AGTCTATTAA TTGTTGCCGG GAAGCTAGAG
     3241 TAAGTAGTTC GCCAGTTAAT AGTTTGCGCA ACGTTGTTGC CATTGCTACA GGCATCGTGG
     3301 TGTCACGCTC GTCGTTTGGT ATGGCTTCAT TCAGCTCCGG TTCCCAACGA TCAAGGCGAG
     3361 TTACATGATC CCCCATGTTG TGCAAAAAAG CGGTTAGCTC CTTCGGTCCT CCGATCGTTG
     3421 TCAGAAGTAA GTTGGCCGCA GTGTTATCAC TCATGGTTAT GGCAGCACTG CATAATTCTC
     3481 TTACTGTCAT GCCATCCGTA AGATGCTTTT CTGTGACTGG TGAGTACTCA ACCAAGTCAT
     3541 TCTGAGAATA GTGTATGCGG CGACCGAGTT GCTCTTGCCC GGCGTCAATA CGGGATAATA
     3601 CCGCGCCACA TAGCAGAACT TTAAAAGTGC TCATCATTGG AAAACGTTCT TCGGGGCGAA
     3661 AACTCTCAAG GATCTTACCG CTGTTGAGAT CCAGTTCGAT GTAACCCACT CGTGCACCCA
     3721 ACTGATCTTC AGCATCTTTT ACTTTCACCA GCGTTTCTGG GTGAGCAAAA ACAGGAAGGC
     3781 AAAATGCCGC AAAAAAGGGA ATAAGGGCGA CACGGAAATG TTGAATACTC ATACTCTTCC
     3841 TTTTTCAATA TTATTGAAGC ATTTATCAAG GTTATTGTCT CATGAGCGGA TACATATTTG
     3901 AATGTATTTA GAAAAATAAA CAAATAGGGG TTCCGCGCAC GAATTGGCCA GCGCTGCCAT
     3961 TTTTGGGGTG AGGCCGTTCG CGGCCGAGGG GCGCAGCCCC TGGGGGGATG GGAGGCCCGC
     4021 GTTAGCGGGC CGGGAGGGTT CGAGAAGGGG GGGCACCCCC CTTCGGCGTG CGCGGTCACG
     4081 CGCACAGGGC GCAGCCCTGG TTAAAAACAA GGTTTATAAA TATTGGTTTA AAAGCAGGTT
     4141 AAAAGACAGG TTAGCGGTGG CCGAAAAACG GGCGGAAACC CTTGCAAATG CTGGATTTTC
     4201 TGCCTGTGGA CAGCCCCTCA AATGTCAATA GGTGCGCCCC TCATCTGTCA GCACTCTGCC
     4261 CCTCAAGTGT CAAGGATCGC GCCCCTCATC TGTCAGTAGT CGCGCCCCTC AAGTGTCAAT
     4321 ACCGCAGGGC ACTTATCCCC AGGCTTGTCC ACATCATCTG TGGGAAACTC GCGTAAAATC
     4381 AGGCGTTTTC GCCGATTTGC GAGGCTGGCC AGCTCCACGT CGCCGGCCGA AATCGAGCCT
     4441 GCCCCTCATC TGTCAACGCC GCGCCGGGTG AGTCGGCCCC TCAAGTGTCA ACGTCCGCCC
     4501 CTCATCTGTC AGTGAGGGCC AAGTTTTCCG CGAGGTATCC ACAACGCCGG CGGCCGCGGT
     4561 GTCTCGCACA CGGCTTCGAC GGCGTTTCTG GCGCGTTTGC AGGGCCATAG ACGGCCGCCA
     4621 GCCCAGCGGC GAGGGCAACC AGCCCGGTGA GCGTCGCAAA GGAGATCCTG ATCTGACTGA
     4681 TGGGCTGCCT GTATCGAGTG GTGATTTTGT GCCGAGCTGC CGGTCGGGGA GCTGTTGGCT
     4741 GGCTGGTGGC AGGATATATT GTGGTGTAAA CAAATTGACG CTTAGACAAC TTAATAACAC
     4801 ATTGCGGACG TTTTTAATGT ACTGGGGTGG ATGCAGTGGG CCCCACTCTG TGAAGACAAA
     4861 CTAGAATTCG AGCTC
//
