# Supplementary material for: Induction of targeted, heritable mutations in barley and Brassica oleracea using RNA-guided Cas9 nuclease
Source: Genome Biol. 2015 Nov 30;16:258. doi: 10.1186/s13059-015-0826-7 (PMC4663725; doi:10.1186/s13059-015-0826-7)
Supplement: Additional file 5: — Genbank files (.gb) of the 14 plasmids submitted to AddGene. (ZIP 41 kb) [file 13059_2015_826_MOESM5_ESM.zip › pICSL11060.gb]

LOCUS       pICSL11060      9241 bp    DNA     circular UNA 15-JUL-2015
COMMENT     This file is created by Vector NTI
            http://www.invitrogen.com/
FEATURES             Location/Qualifiers
     Misc._feature   complement(32..159)
                     /vntifkey="21"
                     /label="RB short"
                     /note="Unknown feature type:Misc._feature"
     Origin          complement(183..1664)
                     /vntifkey="21"
                     /label=RK2
                     /note="Unknown feature type:Origin"
     Origin          1675..2464
                     /vntifkey="21"
                     /label="pUC Ori"
                     /note="Unknown feature type:Origin"
     CDS             complement(2472..3329)
                     /vntifkey="4"
                     /label=AmpR
     origin          complement(3527..4144)
                     /vntifkey="21"
                     /label=OriV
                     /note="Unknown feature type:origin"
     Misc._feature   4174..4321
                     /vntifkey="21"
                     /label=LB
                     /note="Unknown feature type:Misc._feature"
     Promoter        4377..4892
                     /label="Promoter, Cassava Vein Moasic Virus"
     CDS             4894..9033
                     /vntifkey="4"
                     /label="CDS, cas9"
     Terminator      9038..9241
                     /vntifkey="43"
                     /label="3' untranslated region and terminator, 35s
                     (Cauliflower Mosaic Virus)"
ORIGIN
        1 CGCTACTATT GTCTTCTGCA CGAAGTGGTT TAAACTATCA GTGTTTGACA GGATATATTG
       61 GCGGGTAAAC CTAAGAGAAA AGAGCGTTTA TTAGAATAAT CGGATATTTA AAAGGGCGTG
      121 AAAAGGTTTA TCCGTTCGTC CATTTGTATG TGCATGCCAA CCACAGGGTT CCCCAGATCA
      181 GGCGCTGGCT GCTGAACCCC CAGCCGGAAC TGACCCCACA AGGCCCTAGC GTTTGCAATG
      241 CACCAGGTCA TCATTGACCC AGGCGTGTTC CACCAGGCCG CTGCCTCGCA ACTCTTCGCA
      301 GGCTTCGCCG ACCTGCTCGC GCCACTTCTT CACGCGGGTG GAATCCGATC CGCACATGAG
      361 GCGGAAGGTT TCCAGCTTGA GCGGGTACGG CTCCCGGTGC GAGCTGAAAT AGTCGAACAT
      421 CCGTCGGGCC GTCGGCGACA GCTTGCGGTA CTTCTCCCAT ATGAATTTCG TGTAGTGGTC
      481 GCCAGCAAAC AGCACGACGA TTTCCTCGTC GATCAGGACC TGGCAACGGG ACGTTTTCTT
      541 GCCACGGTCC AGGACGCGGA AGCGGTGCAG CAGCGACACC GATTCCAGGT GCCCAACGCG
      601 GTCGGACGTG AAGCCCATCG CCGTCGCCTG TAGGCGCGAC AGGCATTCCT CGGCCTTCGT
      661 GTAATACCGG CCATTGATCG ACCAGCCCAG GTCCTGGCAA AGCTCGTAGA ACGTGAAGGT
      721 GATCGGCTCG CCGATAGGGG TGCGCTTCGC GTACTCCAAC ACCTGCTGCC ACACCAGTTC
      781 GTCATCGTCG GCCCGCAGCT CGACGCCGGT GTAGGTGATC TTCACGTCCT TGTTGACGTG
      841 GAAAATGACC TTGTTTTGCA GCGCCTCGCG CGGGATTTTC TTGTTGCGCG TGGTGAACAG
      901 GGCAGAGCGG GCCGTGTCGT TTGGCATCGC TCGCATCGTG TCCGGCCACG GCGCAATATC
      961 GAACAAGGAA AGCTGCATTT CCTTGATCTG CTGCTTCGTG TGTTTCAGCA ACGCGGCCTG
     1021 CTTGGCCTCG CTGACCTGTT TTGCCAGGTC CTCGCCGGCG GTTTTTCGCT TCTTGGTCGT
     1081 CATAGTTCCT CGCGTGTCGA TGGTCATCGA CTTCGCCAAA CCTGCCGCCT CCTGTTCAAG
     1141 ACGACGCGAA CGCTCCACGG CGGCCGATGG CGCGGGCAGG GCAGGGGGAG CCAGTTGCAC
     1201 GCTGTCGCGC TCGATCTTGG CCGTAGCTTG CTGGACCATC GAGCCGACGG ACTGGAAGGT
     1261 TTCGCGGGGC GCACGCATGA CGGTGCGGCT TGCGATGGTT TCGGCATCCT CGGCGGAAAA
     1321 CCCCGCGTCG ATCAGTTCTT GCCTGTATGC CTTCCGGTCA AACGTCCGAT TCATTCACCC
     1381 TCCTTGCGGG ATTGCCCCGA CTCACGCCGG GGCAATGTGC CCTTATTCCT GATTTGACCC
     1441 GCCTGGTGCC TTGGTGTCCA GATAATCCAC CTTATCGGCA ATGAAGTCGG TCCCGTAGAC
     1501 CGTCTGGCCG TCCTTCTCGT ACTTGGTATT CCGAATCTTG CCCTGCACGA ATACCAGCGA
     1561 CCCCTTGCCC AAATACTTGC CGTGGGCCTC GGCCTGAGAG CCAAAACACT TGATGCGGAA
     1621 GAAGTCGGTG CGCTCCTGCT TGTCGCCGGC ATCGTTGCGC CACATCTAGG ATCTGCCAGG
     1681 AACCGTAAAA AGGCCGCGTT GCTGGCGTTT TTCCATAGGC TCCGCCCCCC TGACGAGCAT
     1741 CACAAAAATC GACGCTCAAG TCAGAGGTGG CGAAACCCGA CAGGACTATA AAGATACCAG
     1801 GCGTTTCCCC CTGGAAGCTC CCTCGTGCGC TCTCCTGTTC CGACCCTGCC GCTTACCGGA
     1861 TACCTGTCCG CCTTTCTCCC TTCGGGAAGC GTGGCGCTTT CTCATAGCTC ACGCTGTAGG
     1921 TATCTCAGTT CGGTGTAGGT CGTTCGCTCC AAGCTGGGCT GTGTGCACGA ACCCCCCGTT
     1981 CAGCCCGACC GCTGCGCCTT ATCCGGTAAC TATCGTCTTG AGTCCAACCC GGTAAGACAC
     2041 GACTTATCGC CACTGGCAGC AGCCACTGGT AACAGGATTA GCAGAGCGAG GTATGTAGGC
     2101 GGTGCTACAG AGTTCTTGAA GTGGTGGCCT AACTACGGCT ACACTAGAAG AACAGTATTT
     2161 GGTATCTGCG CTCTGCTGAA GCCAGTTACC TTCGGAAAAA GAGTTGGTAG CTCTTGATCC
     2221 GGCAAACAAA CCACCGCTGG TAGCGGTGGT TTTTTTGTTT GCAAGCAGCA GATTACGCGC
     2281 AGAAAAAAAG GATCTCAAGA AGATCCTTTG ATCTTTTCTA CGGGGTCTGA CGCTCAGTGG
     2341 AACGAAAACT CACGTTAAGG GATTTTGGTC ATGAGATTAT CAAAAAGGAT CTTCACCTAG
     2401 ATCCTTTTAA ATTAAAAATG AAGTTTTAAA TCAATCTAAA GTATATATGA GTAAACTTGG
     2461 TCTGACAGTT ACCAATGCTT AATCAGTGAG GCACCTATCT CAGCGATCTG TCTATTTCGT
     2521 TCATCCATAG TTGCCTGACT CCCCGTCGTG TAGATAACTA CGATACGGGA GGGCTTACCA
     2581 TCTGGCCCCA GTGCTGCAAT GATACCGCGA GAACCACGCT CACCGGCTCC AGATTTATCA
     2641 GCAATAAACC AGCCAGCCGG AAGGGCCGAG CGCAGAAGTG GTCCTGCAAC TTTATCCGCC
     2701 TCCATCCAGT CTATTAATTG TTGCCGGGAA GCTAGAGTAA GTAGTTCGCC AGTTAATAGT
     2761 TTGCGCAACG TTGTTGCCAT TGCTACAGGC ATCGTGGTGT CACGCTCGTC GTTTGGTATG
     2821 GCTTCATTCA GCTCCGGTTC CCAACGATCA AGGCGAGTTA CATGATCCCC CATGTTGTGC
     2881 AAAAAAGCGG TTAGCTCCTT CGGTCCTCCG ATCGTTGTCA GAAGTAAGTT GGCCGCAGTG
     2941 TTATCACTCA TGGTTATGGC AGCACTGCAT AATTCTCTTA CTGTCATGCC ATCCGTAAGA
     3001 TGCTTTTCTG TGACTGGTGA GTACTCAACC AAGTCATTCT GAGAATAGTG TATGCGGCGA
     3061 CCGAGTTGCT CTTGCCCGGC GTCAATACGG GATAATACCG CGCCACATAG CAGAACTTTA
     3121 AAAGTGCTCA TCATTGGAAA ACGTTCTTCG GGGCGAAAAC TCTCAAGGAT CTTACCGCTG
     3181 TTGAGATCCA GTTCGATGTA ACCCACTCGT GCACCCAACT GATCTTCAGC ATCTTTTACT
     3241 TTCACCAGCG TTTCTGGGTG AGCAAAAACA GGAAGGCAAA ATGCCGCAAA AAAGGGAATA
     3301 AGGGCGACAC GGAAATGTTG AATACTCATA CTCTTCCTTT TTCAATATTA TTGAAGCATT
     3361 TATCAAGGTT ATTGTCTCAT GAGCGGATAC ATATTTGAAT GTATTTAGAA AAATAAACAA
     3421 ATAGGGGTTC CGCGCACGAA TTGGCCAGCG CTGCCATTTT TGGGGTGAGG CCGTTCGCGG
     3481 CCGAGGGGCG CAGCCCCTGG GGGGATGGGA GGCCCGCGTT AGCGGGCCGG GAGGGTTCGA
     3541 GAAGGGGGGG CACCCCCCTT CGGCGTGCGC GGTCACGCGC ACAGGGCGCA GCCCTGGTTA
     3601 AAAACAAGGT TTATAAATAT TGGTTTAAAA GCAGGTTAAA AGACAGGTTA GCGGTGGCCG
     3661 AAAAACGGGC GGAAACCCTT GCAAATGCTG GATTTTCTGC CTGTGGACAG CCCCTCAAAT
     3721 GTCAATAGGT GCGCCCCTCA TCTGTCAGCA CTCTGCCCCT CAAGTGTCAA GGATCGCGCC
     3781 CCTCATCTGT CAGTAGTCGC GCCCCTCAAG TGTCAATACC GCAGGGCACT TATCCCCAGG
     3841 CTTGTCCACA TCATCTGTGG GAAACTCGCG TAAAATCAGG CGTTTTCGCC GATTTGCGAG
     3901 GCTGGCCAGC TCCACGTCGC CGGCCGAAAT CGAGCCTGCC CCTCATCTGT CAACGCCGCG
     3961 CCGGGTGAGT CGGCCCCTCA AGTGTCAACG TCCGCCCCTC ATCTGTCAGT GAGGGCCAAG
     4021 TTTTCCGCGA GGTATCCACA ACGCCGGCGG CCGCGGTGTC TCGCACACGG CTTCGACGGC
     4081 GTTTCTGGCG CGTTTGCAGG GCCATAGACG GCCGCCAGCC CAGCGGCGAG GGCAACCAGC
     4141 CCGGTGAGCG TCGCAAAGGA GATCCTGATC TGACTGATGG GCTGCCTGTA TCGAGTGGTG
     4201 ATTTTGTGCC GAGCTGCCGG TCGGGGAGCT GTTGGCTGGC TGGTGGCAGG ATATATTGTG
     4261 GTGTAAACAA ATTGACGCTT AGACAACTTA ATAACACATT GCGGACGTTT TTAATGTACT
     4321 GGGGTGGATG CAGTGGGCCC CACTCTGTGA AGACAAGCAA GAATTCAAGC TTGGAGCCAG
     4381 AAGGTAATTA TCCAAGATGT AGCATCAAGA ATCCAATGTT TACGGGAAAA ACTATGGAAG
     4441 TATTATGTAA GCTCAGCAAG AAGCAGATCA ATATGCGGCA CATATGCAAC CTATGTTCAA
     4501 AAATGAAGAA TGTACAGATA CAAGATCCTA TACTGCCAGA ATACGAAGAA GAATACGTAG
     4561 AAATTGAAAA AGAAGAACCA GGCGAAGAAA AGAATCTTGA TGACGTAAGC ACTGACGACA
     4621 ACAATGAAAA GAAGAAGATA AGGTCGGTGA TTGTGAAAGA GACATAGAGG ACACATGTAA
     4681 GGTGGAAAAT GTAAGGGCGG AAAGTAACCT TATCACAAAG GAATCTTATC CCCCACTACT
     4741 TATCCTTTTA TATTTTTCCG TGTCATTTTT GCCCTTGAGT TTTCCTATAT AAGGAACCAA
     4801 GTTCGGCATT TGTGAAAACA AGAAAAAATT TGGTGTAAGC TATTTTCTTT GAAGTACTGA
     4861 GGATACAACT TCAGAGAAAT TTGTAAGTTT GTAATGGACA AGAAGTACTC CATTGGGCTC
     4921 GATATCGGCA CAAACAGCGT CGGCTGGGCC GTCATTACGG ACGAGTACAA GGTGCCGAGC
     4981 AAAAAATTCA AAGTTCTGGG CAATACCGAT CGCCACAGCA TAAAGAAGAA CCTCATTGGC
     5041 GCCCTCCTGT TCGACTCCGG GGAGACGGCC GAAGCCACGC GGCTCAAAAG AACAGCACGG
     5101 CGCAGATATA CCCGCAGAAA GAATCGGATC TGCTACCTGC AGGAGATCTT TAGTAATGAG
     5161 ATGGCTAAGG TGGATGACTC TTTCTTCCAT AGGCTGGAGG AGTCCTTTTT GGTGGAGGAG
     5221 GATAAAAAGC ACGAGCGCCA CCCAATCTTT GGCAATATCG TGGACGAGGT GGCGTACCAT
     5281 GAAAAGTACC CAACCATATA TCATCTGAGG AAGAAGCTTG TAGACAGTAC TGATAAGGCT
     5341 GACTTGCGGT TGATCTATCT CGCGCTGGCG CATATGATCA AATTTCGGGG ACACTTCCTC
     5401 ATCGAGGGGG ACCTGAACCC AGACAACAGC GATGTCGACA AACTCTTTAT CCAACTGGTT
     5461 CAGACTTACA ATCAGCTTTT CGAAGAGAAC CCGATCAACG CATCCGGAGT TGACGCCAAA
     5521 GCAATCCTGA GCGCTAGGCT GTCCAAATCC CGGCGGCTCG AAAACCTCAT CGCACAGCTC
     5581 CCTGGGGAGA AGAAGAACGG CCTGTTTGGT AATCTTATCG CCCTGTCACT CGGGCTGACC
     5641 CCCAACTTTA AATCTAACTT CGACCTGGCC GAAGATGCCA AGCTTCAACT GAGCAAAGAC
     5701 ACCTACGATG ATGATCTCGA CAATCTGCTG GCCCAGATCG GCGACCAGTA CGCAGACCTT
     5761 TTTTTGGCGG CAAAGAACCT GTCAGACGCC ATTCTGCTGA GTGATATTCT GCGAGTGAAC
     5821 ACGGAGATCA CCAAAGCTCC GCTGAGCGCT AGTATGATCA AGCGCTATGA TGAGCACCAC
     5881 CAAGACTTGA CTTTGCTGAA GGCCCTTGTC AGACAGCAAC TGCCTGAGAA GTACAAGGAA
     5941 ATTTTCTTCG ATCAGTCTAA AAATGGCTAC GCCGGATACA TTGACGGCGG AGCAAGCCAG
     6001 GAGGAATTTT ACAAATTTAT TAAGCCCATC TTGGAAAAAA TGGACGGCAC CGAGGAGCTG
     6061 CTGGTAAAGC TTAACAGAGA AGATCTGTTG CGCAAACAGC GCACTTTCGA CAATGGAAGC
     6121 ATCCCCCACC AGATTCACCT GGGCGAACTG CACGCTATCC TCAGGCGGCA AGAGGATTTC
     6181 TACCCCTTTT TGAAAGATAA CAGGGAAAAG ATTGAGAAAA TCCTCACATT TCGGATACCC
     6241 TACTATGTAG GCCCCCTCGC CCGGGGAAAT TCCAGATTCG CGTGGATGAC TCGCAAATCA
     6301 GAAGAGACTA TCACTCCCTG GAACTTCGAG GAAGTCGTGG ATAAGGGGGC CTCTGCCCAG
     6361 TCCTTCATCG AAAGGATGAC TAACTTTGAT AAAAATCTGC CTAACGAAAA GGTGCTTCCT
     6421 AAACACTCTC TGCTGTACGA GTACTTCACA GTTTATAACG AGCTCACCAA GGTCAAATAC
     6481 GTCACAGAAG GGATGAGAAA GCCAGCATTC CTGTCTGGAG AGCAGAAGAA AGCTATCGTG
     6541 GACCTCCTCT TCAAGACGAA CCGGAAAGTT ACCGTGAAAC AGCTCAAAGA AGATTATTTC
     6601 AAAAAGATTG AATGTTTCGA CTCTGTTGAA ATCAGCGGAG TGGAGGATCG CTTCAACGCA
     6661 TCCCTGGGAA CGTATCACGA TCTCCTGAAA ATCATTAAAG ACAAGGACTT CCTGGACAAT
     6721 GAGGAGAACG AGGACATTCT TGAGGACATT GTCCTCACCC TTACGTTGTT TGAAGATAGG
     6781 GAGATGATTG AAGAACGCTT GAAAACTTAC GCTCATCTCT TCGACGACAA AGTCATGAAA
     6841 CAGCTCAAGA GGCGCCGATA TACAGGATGG GGGCGGCTGT CAAGAAAACT GATCAATGGG
     6901 ATCCGAGACA AGCAGAGTGG AAAGACAATC CTGGATTTTC TTAAGTCCGA TGGATTTGCC
     6961 AACCGGAACT TCATGCAGTT GATCCATGAT GACTCTCTCA CCTTTAAGGA GGACATCCAG
     7021 AAAGCACAAG TTTCTGGCCA GGGGGACAGT CTCCACGAGC ACATCGCTAA TCTTGCAGGT
     7081 AGCCCAGCTA TCAAAAAGGG AATACTGCAG ACCGTTAAGG TCGTGGATGA ACTCGTCAAA
     7141 GTAATGGGAA GGCATAAGCC CGAGAATATC GTTATCGAGA TGGCCCGAGA GAACCAAACT
     7201 ACCCAGAAGG GACAGAAGAA CAGTAGGGAA AGGATGAAGA GGATTGAAGA GGGTATAAAA
     7261 GAACTGGGGT CCCAAATCCT TAAGGAACAC CCAGTTGAAA ACACCCAGCT TCAGAATGAG
     7321 AAGCTCTACC TGTACTACCT GCAGAACGGC AGGGACATGT ACGTGGATCA GGAACTGGAC
     7381 ATCAATCGGC TCTCCGACTA CGACGTGGAT CATATCGTGC CCCAGTCTTT TCTCAAAGAT
     7441 GATTCTATTG ATAATAAAGT GTTGACAAGA TCCGATAAAA ATAGAGGGAA GAGTGATAAC
     7501 GTCCCCTCAG AAGAAGTTGT CAAGAAAATG AAAAATTATT GGCGGCAGCT GCTGAACGCC
     7561 AAACTGATCA CACAACGGAA GTTCGATAAT CTGACTAAGG CTGAACGAGG TGGCCTGTCT
     7621 GAGTTGGATA AAGCCGGCTT CATCAAAAGG CAGCTTGTTG AGACACGCCA GATCACCAAG
     7681 CACGTGGCCC AAATTCTCGA TTCACGCATG AACACCAAGT ACGATGAAAA TGACAAACTG
     7741 ATTCGAGAGG TGAAAGTTAT TACTCTGAAG TCTAAGCTGG TTTCAGATTT CAGAAAGGAC
     7801 TTTCAGTTTT ATAAGGTGAG AGAGATCAAC AATTACCACC ATGCGCATGA TGCCTACCTG
     7861 AATGCAGTGG TAGGCACTGC ACTTATCAAA AAATATCCCA AGCTTGAATC TGAATTTGTT
     7921 TACGGAGACT ATAAAGTGTA CGATGTTAGG AAAATGATCG CAAAGTCTGA GCAGGAAATA
     7981 GGCAAGGCCA CCGCTAAGTA CTTCTTTTAC AGCAATATTA TGAATTTTTT CAAGACCGAG
     8041 ATTACACTGG CCAATGGAGA GATTCGGAAG CGACCACTTA TCGAAACAAA CGGAGAAACA
     8101 GGAGAAATCG TGTGGGACAA GGGTAGGGAT TTCGCGACAG TCCGGAAGGT CCTGTCCATG
     8161 CCGCAGGTGA ACATCGTTAA AAAGACCGAA GTACAGACCG GAGGCTTCTC CAAGGAAAGT
     8221 ATCCTCCCGA AAAGGAACAG CGACAAGCTG ATCGCACGCA AAAAAGATTG GGACCCCAAG
     8281 AAATACGGCG GATTCGATTC TCCTACAGTC GCTTACAGTG TACTGGTTGT GGCCAAAGTG
     8341 GAGAAAGGGA AGTCTAAAAA ACTCAAAAGC GTCAAGGAAC TGCTGGGCAT CACAATCATG
     8401 GAGCGATCAA GCTTCGAAAA AAACCCCATC GACTTTCTCG AGGCGAAAGG ATATAAAGAG
     8461 GTCAAAAAAG ACCTCATCAT TAAGCTTCCC AAGTACTCTC TCTTTGAGCT TGAAAACGGC
     8521 CGGAAACGAA TGCTCGCTAG TGCGGGCGAG CTGCAGAAAG GTAACGAGCT GGCACTGCCC
     8581 TCTAAATACG TTAATTTCTT GTATCTGGCC AGCCACTATG AAAAGCTCAA AGGATCTCCC
     8641 GAAGATAATG AGCAGAAGCA GCTGTTCGTG GAACAACACA AACACTACCT TGATGAGATC
     8701 ATCGAGCAAA TAAGCGAATT CTCCAAAAGA GTGATCCTCG CCGACGCTAA CCTCGATAAG
     8761 GTGCTTTCTG CTTACAATAA GCACAGGGAT AAGCCCATCA GGGAGCAGGC AGAAAACATT
     8821 ATCCACTTGT TTACTCTGAC CAACTTGGGC GCGCCTGCAG CCTTCAAGTA CTTCGACACC
     8881 ACCATAGACA GAAAGCGGTA CACCTCTACA AAGGAGGTCC TGGACGCCAC ACTGATTCAT
     8941 CAGTCAATTA CGGGGCTCTA TGAAACAAGA ATCGACCTCT CTCAGCTCGG TGGAGACAGC
     9001 AGGGCTGACC CCAAGAAGAA GAGGAAGGTG TGAGCTTCTC TAGCTAGAGT CGATCGACAA
     9061 GCTCGAGTTT CTCCATAATA ATGTGTGAGT AGTTCCCAGA TAAGGGAATT AGGGTTCCTA
     9121 TAGGGTTTCG CTCATGTGTT GAGCATATAA GAAACCCTTA GTATGTATTT GTATTTGTAA
     9181 AATACTTCTA TCAATAAAAT TTCTAATTCC TAAAACCAAA ATCCAGTACT AAAATCCAGA
     9241 T
//
