# Supplementary material for: Induction of targeted, heritable mutations in barley and Brassica oleracea using RNA-guided Cas9 nuclease
Source: Genome Biol. 2015 Nov 30;16:258. doi: 10.1186/s13059-015-0826-7 (PMC4663725; doi:10.1186/s13059-015-0826-7)
Supplement: Additional file 5: — Genbank files (.gb) of the 14 plasmids submitted to AddGene. (ZIP 41 kb) [file 13059_2015_826_MOESM5_ESM.zip › pICSL12006.gb]

LOCUS       pICSL12006      2767 bp    DNA     circular UNA 14-FEB-2012
COMMENT     This file is created by Vector NTI
            http://www.invitrogen.com/
FEATURES             Location/Qualifiers
     Misc._feature   1..615
                     /vntifkey="21"
                     /label="rep (pMB1)"
     Replication_ori complement(600)
                     /vntifkey="33"
                     /label=ORI
                     /note=" RNaseH cleavage point "
     Golden_Gate_Par 848..1371
                     /label=Pro-CSVMV+5U-CSVMV
     Promoter        852..1294
                     /label="CsVMV promoter region"
     5'_UTR          1295..1367
                     /label="CsVMV 5'UT"
     CDS             1598..2608
                     /vntifkey="4"
                     /label="Sm/Sp no DraIII"
     Mutation        2575
                     /vntifkey="62"
                     /label="G to A"
ORIGIN
        1 AAAGGATCTT CTTGAGATCC TTTTTTTCTG CGCGTAATCT GCTGCTTGCA AACAAAAAAA
       61 CCACCGCTAC CAGCGGTGGT TTGTTTGCCG GATCAAGAGC TACCAACTCT TTTTCCGAAG
      121 GTAACTGGCT TCAGCAGAGC GCAGATACCA AATACTGTCC TTCTAGTGTA GCCGTAGTTA
      181 GGCCACCACT TCAAGAACTC TGTAGCACCG CCTACATACC TCGCTCTGCT AATCCTGTTA
      241 CCAGTGGCTG CTGCCAGTGG CGATAAGTCG TGTCTTACCG GGTTGGACTC AAGACGATAG
      301 TTACCGGATA AGGCGCAGCG GTCGGGCTGA ACGGGGGGTT CGTGCACACA GCCCAGCTTG
      361 GAGCGAACGA CCTACACCGA ACTGAGATAC CTACAGCGTG AGCTATGAGA AAGCGCCACG
      421 CTTCCCGAAG GGAGAAAGGC GGACAGGTAT CCGGTAAGCG GCAGGGTCGG AACAGGAGAG
      481 CGCACGAGGG AGCTTCCAGG GGGAAACGCC TGGTATCTTT ATAGTCCTGT CGGGTTTCGC
      541 CACCTCTGAC TTGAGCGTCG ATTTTTGTGA TGCTCGTCAG GGGGGCGGAG CCTATGGAAA
      601 AACGCCAGCA ACGCGGCCTT TTTACGGTTC CTGGCCTTTT GCTGGCCTTT TGCTCACATG
      661 TTCTTTCCTG CGTTATCCCC TGATTCTGTG GATAACCGTA TTACCGCCTT TGAGTGAGCT
      721 GATACCGCTC GCCGCAGCCG AACGACCGAG CGCAGCGAGT CAGTGAGCGA GGAAGCGGAA
      781 GAGCGCCCAA TACGCAAACC GCCTCTCCCC GCGCGTTGGC CGATTCATTA ATCACTCTGT
      841 GGTCTCAGGA GCCAGAAGGT AATTATCCAA GATGTAGCAT CAAGAATCCA ATGTTTACGG
      901 GAAAAACTAT GGAAGTATTA TGTAAGCTCA GCAAGAAGCA GATCAATATG CGGCACATAT
      961 GCAACCTATG TTCAAAAATG AAGAATGTAC AGATACAAGA TCCTATACTG CCAGAATACG
     1021 AAGAAGAATA CGTAGAAATT GAAAAAGAAG AACCAGGCGA AGAAAAGAAT CTTGATGACG
     1081 TAAGCACTGA CGACAACAAT GAAAAGAAGA AGATAAGGTC GGTGATTGTG AAAGAGACAT
     1141 AGAGGACACA TGTAAGGTGG AAAATGTAAG GGCGGAAAGT AACCTTATCA CAAAGGAATC
     1201 TTATCCCCCA CTACTTATCC TTTTATATTT TTCCGTGTCA TTTTTGCCCT TGAGTTTTCC
     1261 TATATAAGGA ACCAAGTTCG GCATTTGTGA AAACAAGAAA AAATTTGGTG TAAGCTATTT
     1321 TCTTTGAAGT ACTGAGGATA CAACTTCAGA GAAATTTGTA AGTTTGTAAT GTGAGACCAC
     1381 GAAGTGGCTC TTCAGTGGAC GAAAGGGCCT CGTGATACGC CTATTTTTAT AGGTTAATGT
     1441 CATGATAATA ATGGTTTCTT AGACGTCAGG TGGCACTTTT CGGGGAAATG TGCGCGGAAC
     1501 CCCTATTTGT TTATTTTTCT AAATACATTC AAATATGTAT CCGCTCATGA GACAATAACC
     1561 CTGATAAATG CTTCAATAAT ATTGAAAAAG GAAGAGTATG CGCTCACGCA ACTGGTCCAG
     1621 AACCTTGACC GAACGCAGCG GTGGTAACGG CGCAGTGGCG GTTTTCATGG CTTGTTATGA
     1681 CTGTTTTTTT GGGGTACAGT CTATGCCTCG GGCATCCAAG CAGCAAGCGC GTTACGCCGT
     1741 GGGTCGATGT TTGATGTTAT GGAGCAGCAA CGATGTTACG CAGCAGGGCA GTCGCCCTAA
     1801 AACAAAGTTA AACATCATGA GGGAAGCGGT GATCGCCGAA GTATCGACTC AACTATCAGA
     1861 GGTAGTTGGC GTCATCGAGC GCCATCTCGA ACCGACGTTG CTGGCCGTAC ATTTGTACGG
     1921 CTCCGCAGTG GATGGCGGCC TGAAGCCACA CAGCGATATT GATTTGCTGG TTACGGTGAC
     1981 CGTAAGGCTT GATGAAACAA CGCGGCGAGC TTTGATCAAC GACCTTTTGG AAACTTCGGC
     2041 TTCCCCTGGA GAGAGCGAGA TTCTCCGCGC TGTAGAAGTC ACCATTGTTG TGCACGACGA
     2101 CATCATTCCG TGGCGTTATC CAGCTAAGCG CGAACTGCAA TTTGGAGAAT GGCAGCGCAA
     2161 TGACATTCTT GCAGGTATCT TCGAGCCAGC CACGATCGAC ATTGATCTGG CTATCTTGCT
     2221 GACAAAAGCA AGAGAACATA GCGTTGCCTT GGTAGGTCCA GCGGCGGAGG AACTCTTTGA
     2281 TCCGGTTCCT GAACAGGATC TATTTGAGGC GCTAAATGAA ACCTTAACGC TATGGAACTC
     2341 GCCGCCCGAC TGGGCTGGCG ATGAGCGAAA TGTAGTGCTT ACGTTGTCCC GCATTTGGTA
     2401 CAGCGCAGTA ACCGGCAAAA TCGCGCCGAA GGATGTCGCT GCCGACTGGG CAATGGAGCG
     2461 CCTGCCGGCC CAGTATCAGC CCGTCATACT TGAAGCTAGA CAGGCTTATC TTGGACAAGA
     2521 AGAAGATCGC TTGGCCTCGC GCGCAGATCA GTTGGAAGAA TTTGTCCATT ACGTAAAAGG
     2581 CGAGATCACC AAGGTAGTCG GCAAATAACT GTCAGACCAA GTTTACTCAT ATATACTTTA
     2641 GATTGATTTA AAACTTCATT TTTAATTTAA AAGGATCTAG GTGAAGATCC TTTTTGATAA
     2701 TCTCATGACC AAAATCCCTT AACGTGAGTT TTCGTTCCAC TGAGCGTCAG ACCCCGTAGA
     2761 AAAGATC
//
