# Supplementary material for: Induction of targeted, heritable mutations in barley and Brassica oleracea using RNA-guided Cas9 nuclease
Source: Genome Biol. 2015 Nov 30;16:258. doi: 10.1186/s13059-015-0826-7 (PMC4663725; doi:10.1186/s13059-015-0826-7)
Supplement: Additional file 5: — Genbank files (.gb) of the 14 plasmids submitted to AddGene. (ZIP 41 kb) [file 13059_2015_826_MOESM5_ESM.zip › pICSL12009.gb]

LOCUS       pICSL12009      4239 bp    DNA     circular UNA 14-FEB-2012
COMMENT     This file is created by Vector NTI
            http://www.invitrogen.com/
FEATURES             Location/Qualifiers
     Promoter        5..899
                     /label="Upstream Promoter, Ubiquitin (Zea mays)"
     5'_UTR          900
                     /label="Start of transcription"
     5'_UTR          900..981
                     /label="Ubiquitin Untranslated Exon 1 /5' UTR (Zea mays)"
     misc._feature   980..983
                     /label="donor splice"
     intron          982..1991
                     /label="Ubiquitin intron (Zea mays)"
     misc._feature   1989..1992
                     /label="acceptor splice"
     5'_UTR          1992..1993
                     /label="Ubiquitin untranslated exon 2/5' UTR (Zea mays)"
     Misc._Feature   1994..1996
                     /label="native start of translation"
     CDS             2223..3233
                     /vntifkey="4"
                     /label="Sm/Sp no DraIII"
     Mutation        3200
                     /vntifkey="62"
                     /label="G to A"
     Misc._feature   3393..4007
                     /vntifkey="21"
                     /label="rep (pMB1)"
     Replication_ori complement(3992)
                     /vntifkey="33"
                     /label=ORI
                     /note=" RNaseH cleavage point "
ORIGIN
        1 GGAGGTGCAG CGTGACCCGG TCGTGCCCCT CTCTAGAGAT AATGAGCATT GCATGTCTAA
       61 GTTATAAAAA ATTACCACAT ATTTTTTTTG TCACACTTGT TTGAAGTGCA GTTTATCTAT
      121 CTTTATACAT ATATTTAAAC TTTACTCTAC GAATAATATA ATCTATAGTA CTACAATAAT
      181 ATCAGTGTTT TAGAGAATCA TATAAATGAA CAGTTAGACA TGGTCTAAAG GACAATTGAG
      241 TATTTTGACA ACAGGACTCT ACAGTTTTAT CTTTTTAGTG TGCATGTGTT CTCCTTTTTT
      301 TTTGCAAATA GCTTCACCTA TATAATACTT CATCCATTTT ATTAGTACAT CCATTTAGGG
      361 TTTAGGGTTA ATGGTTTTTA TAGACTAATT TTTTTAGTAC ATCTATTTTA TTCTATTTTA
      421 GCCTCTAAAT TAAGAAAACT AAAACTCTAT TTTAGTTTTT TTATTTAATA ATTTAGATAT
      481 AAAATAGAAT AAAATAAAGT GACTAAAAAT TAAACAAATA CCCTTTAAGA AATTAAAAAA
      541 ACTAAGGAAA CATTTTTCTT GTTTCGAGTA GATAATGCCA GCCTGTTAAA CGCCGTCGAC
      601 GAGTCTAACG GACACCAACC AGCGAACCAG CAGCGTCGCG TCGGGCCAAG CGAAGCAGAC
      661 GGCACGGCAT CTCTGTCGCT GCCTCTGGAC CCCTCTCGAG AGTTCCGCTC CACCGTTGGA
      721 CTTGCTCCGC TGTCGGCATC CAGAAATTGC GTGGCGGAGC GGCAGACGTG AGCCGGCACG
      781 GCAGGCGGCC TCCTCCTCCT CTCACGGCAC GGCAGCTACG GGGGATTCCT TTCCCACCGC
      841 TCCTTCGCTT TCCCTTCCTC GCCCGCCGTA ATAAATAGAC ACCCCCTCCA CACCCTCTTT
      901 CCCCAACCTC GTGTTGTTCG GAGCGCACAC ACACACAACC AGATCTCCCC CAAATCCACC
      961 CGTCGGCACC TCCGCTTCAA GGTACGCCGC TCGTCCTCCC CCCCCCCCCC TCTCTACCTT
     1021 CTCTAGATCG GCGTTCCGGT CCATGGTTAG GGCCCGGTAG TTCTACTTCT GTTCATGTTT
     1081 GTGTTAGATC CGTGTTTGTG TTAGATCCGT GCTGCTAGCG TTCGTACACG GATGCGACCT
     1141 GTACGTCAGA CACGTTCTGA TTGCTAACTT GCCAGTGTTT CTCTTTGGGG AATCCTGGGA
     1201 TGGCTCTAGC CGTTCCGCAG ACGGGATCGA TTTCATGATT TTTTTTGTTT CGTTGCATAG
     1261 GGTTTGGTTT GCCCTTTTCC TTTATTTCAA TATATGCCGT GCACTTGTTT GTCGGGTCAT
     1321 CTTTTCATGC TTTTTTTTGT CTTGGTTGTG ATGATGTGGT CTGGTTGGGC GGTCGTTCTA
     1381 GATCGGAGTA GAATTCTGTT TCAAACTACC TGGTGGATTT ATTAATTTTG GATCTGTATG
     1441 TGTGTGCCAT ACATATTCAT AGTTACGAAT TGAAGATGAT GGATGGAAAT ATCGATCTAG
     1501 GATAGGTATA CATGTTGATG CGGGTTTTAC TGATGCATAT ACAGAGATGC TTTTTGTTCG
     1561 CTTGGTTGTG ATGATGTGGT GTGGTTGGGC GGTCGTTCAT TCGTTCTAGA TCGGAGTAGA
     1621 ATACTGTTTC AAACTACCTG GTGTATTTAT TAATTTTGGA ACTGTATGTG TGTGTCATAC
     1681 ATCTTCATAG TTACGAGTTT AAGATGGATG GAAATATCGA TCTAGGATAG GTATACATGT
     1741 TGATGTGGGT TTTACTGATG CATATACATG ATGGCATATG CAGCATCTAT TCATATGCTC
     1801 TAACCTTGAG TACCTATCTA TTATAATAAA CAAGTATGTT TTATAATTAT TTTGATCTTG
     1861 ATATACTTGG ATGATGGCAT ATGCAGCAGC TATATGTGGA TTTTTTTAGC CCTGCCTTCA
     1921 TACGCTATTT ATTTGCTTGG TACTGTTTCT TTTGTCGATG CTCACCCTGT TGTTTGGTGT
     1981 TACTTCTGCA GGAATGTGAG ACCACGAAGT GGCTCTTCAG TGGACGAAAG GGCCTCGTGA
     2041 TACGCCTATT TTTATAGGTT AATGTCATGA TAATAATGGT TTCTTAGACG TCAGGTGGCA
     2101 CTTTTCGGGG AAATGTGCGC GGAACCCCTA TTTGTTTATT TTTCTAAATA CATTCAAATA
     2161 TGTATCCGCT CATGAGACAA TAACCCTGAT AAATGCTTCA ATAATATTGA AAAAGGAAGA
     2221 GTATGCGCTC ACGCAACTGG TCCAGAACCT TGACCGAACG CAGCGGTGGT AACGGCGCAG
     2281 TGGCGGTTTT CATGGCTTGT TATGACTGTT TTTTTGGGGT ACAGTCTATG CCTCGGGCAT
     2341 CCAAGCAGCA AGCGCGTTAC GCCGTGGGTC GATGTTTGAT GTTATGGAGC AGCAACGATG
     2401 TTACGCAGCA GGGCAGTCGC CCTAAAACAA AGTTAAACAT CATGAGGGAA GCGGTGATCG
     2461 CCGAAGTATC GACTCAACTA TCAGAGGTAG TTGGCGTCAT CGAGCGCCAT CTCGAACCGA
     2521 CGTTGCTGGC CGTACATTTG TACGGCTCCG CAGTGGATGG CGGCCTGAAG CCACACAGCG
     2581 ATATTGATTT GCTGGTTACG GTGACCGTAA GGCTTGATGA AACAACGCGG CGAGCTTTGA
     2641 TCAACGACCT TTTGGAAACT TCGGCTTCCC CTGGAGAGAG CGAGATTCTC CGCGCTGTAG
     2701 AAGTCACCAT TGTTGTGCAC GACGACATCA TTCCGTGGCG TTATCCAGCT AAGCGCGAAC
     2761 TGCAATTTGG AGAATGGCAG CGCAATGACA TTCTTGCAGG TATCTTCGAG CCAGCCACGA
     2821 TCGACATTGA TCTGGCTATC TTGCTGACAA AAGCAAGAGA ACATAGCGTT GCCTTGGTAG
     2881 GTCCAGCGGC GGAGGAACTC TTTGATCCGG TTCCTGAACA GGATCTATTT GAGGCGCTAA
     2941 ATGAAACCTT AACGCTATGG AACTCGCCGC CCGACTGGGC TGGCGATGAG CGAAATGTAG
     3001 TGCTTACGTT GTCCCGCATT TGGTACAGCG CAGTAACCGG CAAAATCGCG CCGAAGGATG
     3061 TCGCTGCCGA CTGGGCAATG GAGCGCCTGC CGGCCCAGTA TCAGCCCGTC ATACTTGAAG
     3121 CTAGACAGGC TTATCTTGGA CAAGAAGAAG ATCGCTTGGC CTCGCGCGCA GATCAGTTGG
     3181 AAGAATTTGT CCATTACGTA AAAGGCGAGA TCACCAAGGT AGTCGGCAAA TAACTGTCAG
     3241 ACCAAGTTTA CTCATATATA CTTTAGATTG ATTTAAAACT TCATTTTTAA TTTAAAAGGA
     3301 TCTAGGTGAA GATCCTTTTT GATAATCTCA TGACCAAAAT CCCTTAACGT GAGTTTTCGT
     3361 TCCACTGAGC GTCAGACCCC GTAGAAAAGA TCAAAGGATC TTCTTGAGAT CCTTTTTTTC
     3421 TGCGCGTAAT CTGCTGCTTG CAAACAAAAA AACCACCGCT ACCAGCGGTG GTTTGTTTGC
     3481 CGGATCAAGA GCTACCAACT CTTTTTCCGA AGGTAACTGG CTTCAGCAGA GCGCAGATAC
     3541 CAAATACTGT CCTTCTAGTG TAGCCGTAGT TAGGCCACCA CTTCAAGAAC TCTGTAGCAC
     3601 CGCCTACATA CCTCGCTCTG CTAATCCTGT TACCAGTGGC TGCTGCCAGT GGCGATAAGT
     3661 CGTGTCTTAC CGGGTTGGAC TCAAGACGAT AGTTACCGGA TAAGGCGCAG CGGTCGGGCT
     3721 GAACGGGGGG TTCGTGCACA CAGCCCAGCT TGGAGCGAAC GACCTACACC GAACTGAGAT
     3781 ACCTACAGCG TGAGCTATGA GAAAGCGCCA CGCTTCCCGA AGGGAGAAAG GCGGACAGGT
     3841 ATCCGGTAAG CGGCAGGGTC GGAACAGGAG AGCGCACGAG GGAGCTTCCA GGGGGAAACG
     3901 CCTGGTATCT TTATAGTCCT GTCGGGTTTC GCCACCTCTG ACTTGAGCGT CGATTTTTGT
     3961 GATGCTCGTC AGGGGGGCGG AGCCTATGGA AAAACGCCAG CAACGCGGCC TTTTTACGGT
     4021 TCCTGGCCTT TTGCTGGCCT TTTGCTCACA TGTTCTTTCC TGCGTTATCC CCTGATTCTG
     4081 TGGATAACCG TATTACCGCC TTTGAGTGAG CTGATACCGC TCGCCGCAGC CGAACGACCG
     4141 AGCGCAGCGA GTCAGTGAGC GAGGAAGCGG AAGAGCGCCC AATACGCAAA CCGCCTCTCC
     4201 CCGCGCGTTG GCCGATTCAT TAATCACTCT GTGGTCTCA
//
