# Supplementary material for: Induction of targeted, heritable mutations in barley and Brassica oleracea using RNA-guided Cas9 nuclease
Source: Genome Biol. 2015 Nov 30;16:258. doi: 10.1186/s13059-015-0826-7 (PMC4663725; doi:10.1186/s13059-015-0826-7)
Supplement: Additional file 5: — Genbank files (.gb) of the 14 plasmids submitted to AddGene. (ZIP 41 kb) [file 13059_2015_826_MOESM5_ESM.zip › pICSL80036.gb]

LOCUS       pICSL80036      3464 bp    DNA     circular UNA 24-APR-2015
COMMENT     This file is created by Vector NTI
            http://www.invitrogen.com/
FEATURES             Location/Qualifiers
     CDS             231..1241
                     /vntifkey="4"
                     /label="Sm/Sp no DraIII"
     Mutation        1208
                     /vntifkey="62"
                     /label="G to A"
     Misc._feature   1401..2015
                     /vntifkey="21"
                     /label="rep (pMB1)"
     Replication_ori complement(2000)
                     /vntifkey="33"
                     /label=ORI
                     /note="RNaseH cleavage point"
     CDS             join(2249..2587,2778..3464)
                     /vntifkey="4"
                     /label="Coding sequence, hygromycin phophotransferase II
                     (Escherichia coli)"
     Intron          2588..2777
                     /vntifkey="15"
                     /label=Intron_1
ORIGIN
        1 GCTTTGAGAC CACGAAGTGG CTCTTCAGTG GACGAAAGGG CCTCGTGATA CGCCTATTTT
       61 TATAGGTTAA TGTCATGATA ATAATGGTTT CTTAGACGTC AGGTGGCACT TTTCGGGGAA
      121 ATGTGCGCGG AACCCCTATT TGTTTATTTT TCTAAATACA TTCAAATATG TATCCGCTCA
      181 TGAGACAATA ACCCTGATAA ATGCTTCAAT AATATTGAAA AAGGAAGAGT ATGCGCTCAC
      241 GCAACTGGTC CAGAACCTTG ACCGAACGCA GCGGTGGTAA CGGCGCAGTG GCGGTTTTCA
      301 TGGCTTGTTA TGACTGTTTT TTTGGGGTAC AGTCTATGCC TCGGGCATCC AAGCAGCAAG
      361 CGCGTTACGC CGTGGGTCGA TGTTTGATGT TATGGAGCAG CAACGATGTT ACGCAGCAGG
      421 GCAGTCGCCC TAAAACAAAG TTAAACATCA TGAGGGAAGC GGTGATCGCC GAAGTATCGA
      481 CTCAACTATC AGAGGTAGTT GGCGTCATCG AGCGCCATCT CGAACCGACG TTGCTGGCCG
      541 TACATTTGTA CGGCTCCGCA GTGGATGGCG GCCTGAAGCC ACACAGCGAT ATTGATTTGC
      601 TGGTTACGGT GACCGTAAGG CTTGATGAAA CAACGCGGCG AGCTTTGATC AACGACCTTT
      661 TGGAAACTTC GGCTTCCCCT GGAGAGAGCG AGATTCTCCG CGCTGTAGAA GTCACCATTG
      721 TTGTGCACGA CGACATCATT CCGTGGCGTT ATCCAGCTAA GCGCGAACTG CAATTTGGAG
      781 AATGGCAGCG CAATGACATT CTTGCAGGTA TCTTCGAGCC AGCCACGATC GACATTGATC
      841 TGGCTATCTT GCTGACAAAA GCAAGAGAAC ATAGCGTTGC CTTGGTAGGT CCAGCGGCGG
      901 AGGAACTCTT TGATCCGGTT CCTGAACAGG ATCTATTTGA GGCGCTAAAT GAAACCTTAA
      961 CGCTATGGAA CTCGCCGCCC GACTGGGCTG GCGATGAGCG AAATGTAGTG CTTACGTTGT
     1021 CCCGCATTTG GTACAGCGCA GTAACCGGCA AAATCGCGCC GAAGGATGTC GCTGCCGACT
     1081 GGGCAATGGA GCGCCTGCCG GCCCAGTATC AGCCCGTCAT ACTTGAAGCT AGACAGGCTT
     1141 ATCTTGGACA AGAAGAAGAT CGCTTGGCCT CGCGCGCAGA TCAGTTGGAA GAATTTGTCC
     1201 ATTACGTAAA AGGCGAGATC ACCAAGGTAG TCGGCAAATA ACTGTCAGAC CAAGTTTACT
     1261 CATATATACT TTAGATTGAT TTAAAACTTC ATTTTTAATT TAAAAGGATC TAGGTGAAGA
     1321 TCCTTTTTGA TAATCTCATG ACCAAAATCC CTTAACGTGA GTTTTCGTTC CACTGAGCGT
     1381 CAGACCCCGT AGAAAAGATC AAAGGATCTT CTTGAGATCC TTTTTTTCTG CGCGTAATCT
     1441 GCTGCTTGCA AACAAAAAAA CCACCGCTAC CAGCGGTGGT TTGTTTGCCG GATCAAGAGC
     1501 TACCAACTCT TTTTCCGAAG GTAACTGGCT TCAGCAGAGC GCAGATACCA AATACTGTCC
     1561 TTCTAGTGTA GCCGTAGTTA GGCCACCACT TCAAGAACTC TGTAGCACCG CCTACATACC
     1621 TCGCTCTGCT AATCCTGTTA CCAGTGGCTG CTGCCAGTGG CGATAAGTCG TGTCTTACCG
     1681 GGTTGGACTC AAGACGATAG TTACCGGATA AGGCGCAGCG GTCGGGCTGA ACGGGGGGTT
     1741 CGTGCACACA GCCCAGCTTG GAGCGAACGA CCTACACCGA ACTGAGATAC CTACAGCGTG
     1801 AGCTATGAGA AAGCGCCACG CTTCCCGAAG GGAGAAAGGC GGACAGGTAT CCGGTAAGCG
     1861 GCAGGGTCGG AACAGGAGAG CGCACGAGGG AGCTTCCAGG GGGAAACGCC TGGTATCTTT
     1921 ATAGTCCTGT CGGGTTTCGC CACCTCTGAC TTGAGCGTCG ATTTTTGTGA TGCTCGTCAG
     1981 GGGGGCGGAG CCTATGGAAA AACGCCAGCA ACGCGGCCTT TTTACGGTTC CTGGCCTTTT
     2041 GCTGGCCTTT TGCTCACATG TTCTTTCCTG CGTTATCCCC TGATTCTGTG GATAACCGTA
     2101 TTACCGCCTT TGAGTGAGCT GATACCGCTC GCCGCAGCCG AACGACCGAG CGCAGCGAGT
     2161 CAGTGAGCGA GGAAGCGGAA GAGCGCCCAA TACGCAAACC GCCTCTCCCC GCGCGTTGGC
     2221 CGATTCATTA ATCACTCTGT GGTCTCAAAT GAAAAAGCCT GAACTCACCG CGACGTCTGT
     2281 CGAGAAGTTT CTGATCGAAA AGTTCGACAG CGTCTCCGAC CTGATGCAGC TCTCGGAGGG
     2341 CGAAGAATCT CGTGCTTTCA GCTTCGATGT AGGAGGGCGT GGATATGTCC TGCGGGTAAA
     2401 TAGCTGCGCC GATGGTTTCT ACAAAGATCG TTATGTTTAT CGGCACTTTG CATCGGCCGC
     2461 GCTCCCGATT CCGGAAGTGC TTGACATTGG GGAATTCAGC GAGAGCCTGA CCTATTGCAT
     2521 CTCCCGCCGT GCACAGGGTG TCACGTTGCA AGACCTGCCT GAAACCGAAC TGCCCGCTGT
     2581 TCTGCAGGTA AATTTCTAGT TTTTCTCCTT CATTTTCTTG GTTAGGACCC TTTTCTCTTT
     2641 TTATTTTTTT GAGCTTTGAT CTTTCTTTAA ACTGATCTAT TTTTTAATTG ATTGGTTATG
     2701 GTGTAAATAT TACATAGCTT TAACTGATAA TCTGATTACT TTATTTCGTG TGTCTATGAT
     2761 GATGATGATA ACTGCAGCCG GTCGCGGAGG CCATGGATGC GATCGCTGCG GCCGATCTTA
     2821 GCCAGACGAG CGGGTTCGGC CCATTCGGAC CGCAAGGAAT CGGTCAATAC ACTACATGGC
     2881 GTGATTTCAT ATGCGCGATT GCTGATCCCC ATGTGTATCA CTGGCAAACT GTGATGGACG
     2941 ACACCGTCAG TGCGTCCGTC GCGCAGGCTC TCGATGAGCT GATGCTTTGG GCCGAGGACT
     3001 GCCCCGAAGT CCGGCACCTC GTGCACGCGG ATTTCGGCTC CAACAATGTC CTGACGGACA
     3061 ATGGCCGCAT AACAGCGGTC ATTGACTGGA GCGAGGCGAT GTTCGGGGAT TCCCAATACG
     3121 AGGTCGCCAA CATCTTCTTC TGGAGGCCGT GGTTGGCTTG TATGGAGCAG CAGACGCGCT
     3181 ACTTCGAGCG GAGGCATCCG GAGCTTGCAG GATCGCCGCG GCTCCGGGCG TATATGCTCC
     3241 GCATTGGTCT TGACCAACTC TATCAGAGCT TGGTTGACGG CAATTTCGAT GATGCAGCTT
     3301 GGGCGCAGGG TCGATGCGAC GCAATCGTCC GATCCGGAGC CGGGACTGTC GGGCGTACAC
     3361 AAATCGCCCG CAGAAGCGCG GCCGTCTGGA CCGATGGCTG TGTAGAAGTA CTCGCCGATA
     3421 GTGGAAACCG ACGCCCCAGC ACTCGTCCGA GGGCAAAGGA ATAG
//
