# Supplementary material for: Induction of targeted, heritable mutations in barley and Brassica oleracea using RNA-guided Cas9 nuclease
Source: Genome Biol. 2015 Nov 30;16:258. doi: 10.1186/s13059-015-0826-7 (PMC4663725; doi:10.1186/s13059-015-0826-7)
Supplement: Additional file 5: — Genbank files (.gb) of the 14 plasmids submitted to AddGene. (ZIP 41 kb) [file 13059_2015_826_MOESM5_ESM.zip › pICSL90002.gb]

LOCUS       pICSL90002      2453 bp    DNA     circular UNA 30-NOV-2009
COMMENT     This file is created by Vector NTI
            http://www.invitrogen.com/
FEATURES             Location/Qualifiers
     Misc._feature   159..773
                     /vntifkey="21"
                     /label="rep (pMB1)"
     Replication_ori complement(758)
                     /vntifkey="33"
                     /label=ORI
                     /note=" RNaseH cleavage point "
     Promoter        1010..1215
                     /vntifkey="52"
                     /label="U6-26 promoter (Arabidopsis thaliana)"
                     /label="Promoter, U6-26  (Arabidopsis thaliana)"
     CDS             1442..2452
                     /vntifkey="4"
                     /label="Sm/Sp no DraIII"
     Mutation        2419
                     /vntifkey="62"
                     /label="G to A"
ORIGIN
        1 TGTCAGACCA AGTTTACTCA TATATACTTT AGATTGATTT AAAACTTCAT TTTTAATTTA
       61 AAAGGATCTA GGTGAAGATC CTTTTTGATA ATCTCATGAC CAAAATCCCT TAACGTGAGT
      121 TTTCGTTCCA CTGAGCGTCA GACCCCGTAG AAAAGATCAA AGGATCTTCT TGAGATCCTT
      181 TTTTTCTGCG CGTAATCTGC TGCTTGCAAA CAAAAAAACC ACCGCTACCA GCGGTGGTTT
      241 GTTTGCCGGA TCAAGAGCTA CCAACTCTTT TTCCGAAGGT AACTGGCTTC AGCAGAGCGC
      301 AGATACCAAA TACTGTCCTT CTAGTGTAGC CGTAGTTAGG CCACCACTTC AAGAACTCTG
      361 TAGCACCGCC TACATACCTC GCTCTGCTAA TCCTGTTACC AGTGGCTGCT GCCAGTGGCG
      421 ATAAGTCGTG TCTTACCGGG TTGGACTCAA GACGATAGTT ACCGGATAAG GCGCAGCGGT
      481 CGGGCTGAAC GGGGGGTTCG TGCACACAGC CCAGCTTGGA GCGAACGACC TACACCGAAC
      541 TGAGATACCT ACAGCGTGAG CTATGAGAAA GCGCCACGCT TCCCGAAGGG AGAAAGGCGG
      601 ACAGGTATCC GGTAAGCGGC AGGGTCGGAA CAGGAGAGCG CACGAGGGAG CTTCCAGGGG
      661 GAAACGCCTG GTATCTTTAT AGTCCTGTCG GGTTTCGCCA CCTCTGACTT GAGCGTCGAT
      721 TTTTGTGATG CTCGTCAGGG GGGCGGAGCC TATGGAAAAA CGCCAGCAAC GCGGCCTTTT
      781 TACGGTTCCT GGCCTTTTGC TGGCCTTTTG CTCACATGTT CTTTCCTGCG TTATCCCCTG
      841 ATTCTGTGGA TAACCGTATT ACCGCCTTTG AGTGAGCTGA TACCGCTCGC CGCAGCCGAA
      901 CGACCGAGCG CAGCGAGTCA GTGAGCGAGG AAGCGGAAGA GCGCCCAATA CGCAAACCGC
      961 CTCTCCCCGC GCGTTGGCCG ATTCATTAAT CACTCTGTGG TCTCAGGAGC ATCTTCATTC
     1021 TTAAGATATG AAGATAATCT TCAAAAGGCC CCTGGGAATC TGAAAGAAGA GAAGCAGGCC
     1081 CATTTATATG GGAAAGAACA ATAGTATTTC TTATATAGGC CCATTTAAGT TGAAAACAAT
     1141 CTTCAAAAGT CCCACATCGC TTAGATAAGA AAACGAAGCT GAGTTTATAT ACAGCTAGAG
     1201 TCGAAGTAGT GATTGTGAGA CCACGAAGTG GCTCTTCAGT GGACGAAAGG GCCTCGTGAT
     1261 ACGCCTATTT TTATAGGTTA ATGTCATGAT AATAATGGTT TCTTAGACGT CAGGTGGCAC
     1321 TTTTCGGGGA AATGTGCGCG GAACCCCTAT TTGTTTATTT TTCTAAATAC ATTCAAATAT
     1381 GTATCCGCTC ATGAGACAAT AACCCTGATA AATGCTTCAA TAATATTGAA AAAGGAAGAG
     1441 TATGCGCTCA CGCAACTGGT CCAGAACCTT GACCGAACGC AGCGGTGGTA ACGGCGCAGT
     1501 GGCGGTTTTC ATGGCTTGTT ATGACTGTTT TTTTGGGGTA CAGTCTATGC CTCGGGCATC
     1561 CAAGCAGCAA GCGCGTTACG CCGTGGGTCG ATGTTTGATG TTATGGAGCA GCAACGATGT
     1621 TACGCAGCAG GGCAGTCGCC CTAAAACAAA GTTAAACATC ATGAGGGAAG CGGTGATCGC
     1681 CGAAGTATCG ACTCAACTAT CAGAGGTAGT TGGCGTCATC GAGCGCCATC TCGAACCGAC
     1741 GTTGCTGGCC GTACATTTGT ACGGCTCCGC AGTGGATGGC GGCCTGAAGC CACACAGCGA
     1801 TATTGATTTG CTGGTTACGG TGACCGTAAG GCTTGATGAA ACAACGCGGC GAGCTTTGAT
     1861 CAACGACCTT TTGGAAACTT CGGCTTCCCC TGGAGAGAGC GAGATTCTCC GCGCTGTAGA
     1921 AGTCACCATT GTTGTGCACG ACGACATCAT TCCGTGGCGT TATCCAGCTA AGCGCGAACT
     1981 GCAATTTGGA GAATGGCAGC GCAATGACAT TCTTGCAGGT ATCTTCGAGC CAGCCACGAT
     2041 CGACATTGAT CTGGCTATCT TGCTGACAAA AGCAAGAGAA CATAGCGTTG CCTTGGTAGG
     2101 TCCAGCGGCG GAGGAACTCT TTGATCCGGT TCCTGAACAG GATCTATTTG AGGCGCTAAA
     2161 TGAAACCTTA ACGCTATGGA ACTCGCCGCC CGACTGGGCT GGCGATGAGC GAAATGTAGT
     2221 GCTTACGTTG TCCCGCATTT GGTACAGCGC AGTAACCGGC AAAATCGCGC CGAAGGATGT
     2281 CGCTGCCGAC TGGGCAATGG AGCGCCTGCC GGCCCAGTAT CAGCCCGTCA TACTTGAAGC
     2341 TAGACAGGCT TATCTTGGAC AAGAAGAAGA TCGCTTGGCC TCGCGCGCAG ATCAGTTGGA
     2401 AGAATTTGTC CATTACGTAA AAGGCGAGAT CACCAAGGTA GTCGGCAAAT AAC
//
