# Supplementary material for: Induction of targeted, heritable mutations in barley and Brassica oleracea using RNA-guided Cas9 nuclease
Source: Genome Biol. 2015 Nov 30;16:258. doi: 10.1186/s13059-015-0826-7 (PMC4663725; doi:10.1186/s13059-015-0826-7)
Supplement: Additional file 5: — Genbank files (.gb) of the 14 plasmids submitted to AddGene. (ZIP 41 kb) [file 13059_2015_826_MOESM5_ESM.zip › pICSL90003.gb]

LOCUS       pICSL90003      2908 bp    DNA     circular UNA 4-SEP-2008
FEATURES             Location/Qualifiers
     Promoter        397..759
                     /label="Promoter, U6 (Triticum aestivum)"
     CDS             759
                     /label="start of transcription"
     Replication_ori complement(952..1619)
                     /label="Col E1 origin"
                     /vntifkey="33"
                     /label="Col E1 origin"
     CDS             complement(1767..2780)
                     /label="SpcR"
                     /vntifkey="4"
                     /label=SpcR
ORIGIN
        1 CTAAATTGTA AGCGTTAATA TTTTGTTAAA ATTCGCGTTA AATTTTTGTT AAATCAGCTC
       61 ATTTTTTAAC CAATAGGCCG AAATCGGCAA AATCCCTTAT AAATCAAAAG AATAGACCGA
      121 GATAGGGTTG AGTGGCCGCT ACAGGGCGCT CCCATTCGCC ATTCAGGCTG CGCAACTGTT
      181 GGGAAGGGCG TTTCGGTGCG GGCCTCTTCG CTATTACGCC AGCTGGCGAA AGGGGGATGT
      241 GCTGCAAGGC GATTAAGTTG GGTAACGCCA GGGTTTTCCC AGTCACGACG TTGTAAAACG
      301 ACGGCCAGTG AGCGCGACGT AATACGACTC ACTATAGGGC GAATTGAGTG AAGGCCGTCA
      361 AGGCCACGTG TCTTGTCCAG AGCTCGGTCT CAGGAGGACC AAGCCCGTTA TTCTGACAGT
      421 TCTGGTGCTC AACACATTTA TATTTATCAA GGAGCACATT GTTACTCACT GCTAGGAGGG
      481 AATCGAACTA GGAATATTGA TCAGAGGAAC TACGAGAGAG CTGAAGATAA CTGCCCTCTA
      541 GCTCTCACTG ATCTGGGTCG CATAGTGAGA TGCAGCCCAC GTGAGTTCAG CAACGGTCTA
      601 GCGCTGGGCT TTTAGGCCCG CATGATCGGG CTTTTGTCGG GTGGTCGACG TGTTCACGAT
      661 TGGGGAGAGC AACGCAGCAG TTCCTCTTAG TTTAGTCCCA CCTCGCCTGT CCAGCAGAGT
      721 TCTGACCGGT TTATAAACTC GCTTGCTGCA TCAGACTTGT GAGACCGGTA CCTGGAGCAC
      781 AAGACTGGCC TCATGGGCCT TCACTTCACT GCCCGCTTTC CAGTCGGGAA ACCTGTCGTG
      841 CCAGCTGCAT TAACATGGTC ATAGCTGTTT CCTTGCGTAT TGGGCGCTCT CCGCTTCCTC
      901 GCTCACTGAC TCGCTGCGCT CGGTCGTTCG GGTAAAGCCT GGGGTGCCTA ATGAGCAAAA
      961 GGCCAGCAAA AGGCCAGGAA CCGTAAAAAG GCCGCGTTGC TGGCGTTTTT CCATAGGCTC
     1021 CGCCCCCCTG ACGAGCATCA CAAAAATCGA CGCTCAAGTC AGAGGTGGCG AAACCCGACA
     1081 GGACTATAAA GATACCAGGC GTTTCCCCCT GGAAGCTCCC TCGTGCGCTC TCCTGTTCCG
     1141 ACCCTGCCGC TTACCGGATA CCTGTCCGCC TTTCTCCCTT CGGGAAGCGT GGCGCTTTCT
     1201 CATAGCTCAC GCTGTAGGTA TCTCAGTTCG GTGTAGGTCG TTCGCTCCAA GCTGGGCTGT
     1261 GTGCACGAAC CCCCCGTTCA GCCCGACCGC TGCGCCTTAT CCGGTAACTA TCGTCTTGAG
     1321 TCCAACCCGG TAAGACACGA CTTATCGCCA CTGGCAGCAG CCACTGGTAA CAGGATTAGC
     1381 AGAGCGAGGT ATGTAGGCGG TGCTACAGAG TTCTTGAAGT GGTGGCCTAA CTACGGCTAC
     1441 ACTAGAAGAA CAGTATTTGG TATCTGCGCT CTGCTGAAGC CAGTTACCTT CGGAAAAAGA
     1501 GTTGGTAGCT CTTGATCCGG CAAACAAACC ACCGCTGGTA GCGGTGGTTT TTTTGTTTGC
     1561 AAGCAGCAGA TTACGCGCAG AAAAAAAGGA TCTCAAGAAG ATCCTTTGAT CTTTTCTACG
     1621 GGGTCTGACG CTCAGTGGAA CGAAAACTCA CGTTAAGGGA TTTTGGTCAT GAGATTATCA
     1681 AAAAGGATCT TCACCTAGAT CCTTTTAAAT TAAAAATGAA GTTTTAAATC AATCTAAAGT
     1741 ATATATGAGT AAACTTGGTC TGACAGTTAT TATTTACCCA CCACTTTGGT AATTTCGCCT
     1801 TTCACGTAAT GCACAAATTC TTCCAGCTGA TCCGCACGGC TGGCCAGACG ATCTTCTTCC
     1861 TGGCCCAGAT ACGCCTGACG CGCTTCCAGA ATCACCGGCT GATACTGCGC CGGCAGACGT
     1921 TCCATGGCCC AATCCGCCGC CACATCTTTC GGCGCAATTT TGCCGGTCAC CGCGCTATAC
     1981 CAAATACGGC TCAGGGTCAG CACCACGTTG CGTTCATCAC CCGCCCAATC CGGCGGGCTG
     2041 TTCCACAGGG TCAGGGTTTC GTTCAGCGCT TCAAACAGGT CCTGTTCCGG CACCGGATCA
     2101 AACAGTTCTT CCGCTGCCGG ACCAACCAGC GCCACGCTAT GTTCACGCGC TTTGGTCAGC
     2161 AGAATGGCCA GATCGATATC AATGGTCGCC GGTTCAAAAA TGCCGGCCAG AATATCGTTA
     2221 CGCTGCCATT CGCCAAACTG CAGCTCACGT TTCGCCGGAT AACGCCACGG AATAATGTCA
     2281 TCATGCACCA CGATGGTCAC TTCCACCGCA CGCAGAATTT CGCTTTCACC CGGGCTCGCG
     2341 CTGGTTTCCA GCAGATCGTT AATCAGCGCA CGACGGGTGG TTTCATCCAG ACGCACGGTC
     2401 ACGGTCACCA GCAGATCAAT ATCGCTATGC GGTTTCAGGC CGCCATCCAC CGCGCTGCCA
     2461 TACAGATGCA CGGCCAGCAG GGTCGGTTCC AGATGACGTT CAATCACGCC CACCACTTCA
     2521 GACAGCTGGG TGCTCACTTC CGCAATCACC GCTTCACGCA TAATGTTCAG TTTGGTTTTC
     2581 GGACGGCTGC CCTGCTGGGT CACATCGTTG CTGCTCCACA GCATCAGGCA ACGGCCCACC
     2641 GCATAACGCG CCTGCTGTTT GCTCGCACGC GGCATGCTCT GCACGCCAAA AAAGCAATCA
     2701 TAGCACGCCA TAAACACCGC CACCGCACCA TTACCGCCGC TACGTTCGGT CAGGGTACGG
     2761 CTCCAATTAC GGCTACGCAT ACTCTTCCTT TTTCAATATT ATTGAAGCAT TTATCAGGGT
     2821 TATTGTCTCA TGAGCGGATA CATATTTGAA TGTATTTAGA AAAATAAACA AATAGGGGTT
     2881 CCGCGCACAT TTCCCCGAAA AGTGCCAC
//
